# Supplementary material for: Engineered Adipose-Derived Stem Cells Overexpressing RXFP1 via CRISPR Activation Ameliorate Erectile Dysfunction in Diabetic Rats
Source: Antioxidants (Basel). 2023 Jan 11;12(1):171. doi: 10.3390/antiox12010171 (PMC9854730; doi:10.3390/antiox12010171)
Supplement: Supplementary file 1 [file antioxidants-12-00171-s001.zip]

Archive with 1 entries (1 files):
- antioxidants-1990014-supplementary.pdf
